# Supplementary material for: Aspirin and Primary Cancer Risk Reduction in Ischemic Cardiac or Cerebrovascular Disease Survivors: A Nationwide Population-Based Propensity-Matched Cohort Study
Source: Cancers (Basel). 2022 Dec 23;15(1):97. doi: 10.3390/cancers15010097 (PMC9817941; doi:10.3390/cancers15010097)
Supplement: Supplementary file 1 [file cancers-15-00097-s001.zip]

Archive with 1 entries (1 files):
- cancers-1938273-supplementary.pdf
